# Supplementary material for: Responses of Vehicular Occupants During Emergency Braking and Aggressive Lane-Change Maneuvers
Source: Sensors (Basel). 2024 Oct 19;24(20):6727. doi: 10.3390/s24206727 (PMC11511151; doi:10.3390/s24206727)
Supplement: Supplementary file 1 [file sensors-24-06727-s001.zip]

Archive with 1 entries (1 files):
- sensors-3189024-supplementary.pdf
